# Supplementary material for: Decoding Cold Therapy Mechanisms of Enhanced Bone Repair through Sensory Receptors and Molecular Pathways
Source: Biomedicines. 2024 Sep 9;12(9):2045. doi: 10.3390/biomedicines12092045 (PMC11429201; doi:10.3390/biomedicines12092045)
Supplement: Supplementary file 1 [file biomedicines-12-02045-s001.zip]

Archive with 1 entries (1 files):
- biomedicines-3163433-supplementary.pdf
